# Supplementary material for: Effects of Community-Based Health and Social Interventions on Mental Health Outcomes Among People Experiencing Homelessness: A Systematic Review
Source: Nurs Rep. 2026 Jun 12;16(6):202. doi: 10.3390/nursrep16060202 (PMC13305539; doi:10.3390/nursrep16060202)
Supplement: Supplementary file 1 [file nursrep-16-00202-s001.zip]

Archive with 4 entries (3 files):
- nursrep-4348451-supplementary-publication/
- nursrep-4348451-supplementary-publication/tableS1 Characteristics of included studies and data extraction summary.xlsx
- nursrep-4348451-supplementary-publication/tableS2 Methodological quality appraisal of the included studies using the Mixed Methods Appraisal Tool (MMAT) version 201.xlsx
- nursrep-4348451-supplementary-publication/Table S3 Prisma Checklist 2020.pdf
