# Supplementary material for: Effects of Community-Based Health and Social Interventions on Mental Health Outcomes Among People Experiencing Homelessness: A Systematic Review
Source: Nurs Rep. 2026 Jun 12;16(6):202. doi: 10.3390/nursrep16060202 (PMC13305539; doi:10.3390/nursrep16060202)
Supplement: Supplementary file 1 [file nursrep-16-00202-s001.zip › nursrep-4348451-supplementary-publication/tableS1 Characteristics of included studies and data extraction summary.xlsx]

## Sheet: Data extraction
Article title	Authors	Year	Journal	DOI	Study type	Participants	Objetives	Interventions	Results	Limitations/Region	Abstract/important parts
Using financial incentives to support service engagement of adults experiencing homelessness and mental illness: A qualitative analysis of key stakeholder perspectives	Nadine Reid, Rebecca Brown	2021	Health Expectations (PUBMED)	DOI: 10.1111/hex.13442	qualitative analysis	22	evaluate whether economic incentives increase PSH participation	experiences regarding the use of economic incentives to encourage participation in the use of services for PSH and individuals with SM	Data suggest that for some homeless adults with mental illness, economic incentives can directly support engagement in services	initial part of a study. 22 participants	Introduction: Homeless individuals and those with mental illness are associated with poor engagement in services, as well as health and healthcare utilization problems. Existing literature suggests that financial incentives can effectively support service engagement for this population, but studies investigating the perspectives of key stakeholders are lacking. The objective of this study is to o…
Evaluating the Impact of a Critical Time Intervention Adaptation on Health Care Utilization among Homeless Adults with Mental Health Needs in a Large Urban Center	reid, mason	2022	The Canadian Journal of Psychiatry.(sage)	doi.org/10.1177/0706743721996114	cohort analysis	197		pre and post intervention help	Association between hospital service and primary health care (Coordinated Access to Care for Homeless)	2013	Objective: This study evaluated the impact of an adapted critical time intervention (CTI) on health care utilization outcomes among adults experiencing homelessness and mental health needs in a large urban center. Methods: Population-based administrative data from Ontario, Canada, were used in a pre-post design for a cohort of 197 individuals who received the intervention between January 2013 and…
Article title	Authors	Year	Journal	DOI	Study type	Participants	Objetives	Interventions	Results	Limitations/Region	Abstract
Nurse-led mental and physical healthcare for the homeless community: A qualitative evaluation	Lauren Bell MSc1 | Maxine Whelan PhD1 | Emily Fernandez MSc MPH2 | Deborah Lycett PhD1	2022	Health and social care in the community (Wiley)	DOI: 10.1111/hsc.13778	qualitative, interview	17 mental health nursing professionals		This qualitative evaluation examined the impact of nurse-led healthcare for homeless people in Warwickshire	continue with the implementation of person-centered healthcare for homeless individuals, (ii) strengthen organizational collaboration and communication pathways to improve coordinated care, (iii) develop the administrative and structural aspects of service delivery, (iv) address limitations related to scope and capacity to ensure that provided healthcare is adequately intensive, (v) increase the …	an area of the UK	Abstract: The increase in morbidity and mortality rates is a significant issue among homeless individuals. To help reduce these health disparities, specialized nurses in mental and physical health have been deployed to work with local official and voluntary organizations. This qualitative evaluation examined the impact of nurse-led healthcare for homeless people in Warwickshire (UK). During Janua…
Healthcare outcomes for unsheltered persons experiencing homelessness using a street medicine model of care: a pilot program evaluation	linda K. Pernaa, camille Pattersona, amy a. chairezb, Jenny lewisa, Jacqueline Jordana,hajah Komaraa and harper harris	2024 (realizado 2021)	sociology (cogent)	https://doi.org/10.1080/23311886.2024.2328895	qualitative longitudinal analysis	295 initial participants, 118 followed up at 6 months (received a gift card after participating in the 6-month assessment), PSH >16 years	evaluate the impact of street medicine	Impact of bringing services to the streets. The services provided were person-centered and based on participants' needs, including outreach services, basic needs assistance (i.e., food, blankets), housing assistance, vital records acquisition, psychiatric/behavioral healthcare, case management/care coordination, benefits and employment assistance, substance use interventions, harm reduction suppl…	improvement in all aspects. The results suggest that mobile services targeted at homeless people are viable options for improving health, health equity, and quality of life.	USA. Sampling, sample location Texas only, personal opinions on each experience and services received, not everyone will have received the same services	Homelessness is associated with a myriad of barriers, including unmet medical, mental, physical, and social needs. This study evaluated a street medicine approach to assess and reduce complex barriers to care through the delivery of coordinated mobile services. Participants were urban adults with mental health issues, substance use disorders, or co-occurring conditions who were experiencing homel…
Article title	Authors	Year	Journal	DOI	Study type	Participants	Objetives	Interventions	Results	Limitations/Region	Abstract
Pilot randomized controlled trial of biofeedback on reducing psychological and physiological stress among persons experiencing homelessness	Adeline M. Nyamathi, Benissa E. Salem, Lillian Gelberg, Dana Rose Garfin, Kate Wolitsky-Taylor, Sanghyuk S. Shin, Zhaoxia Yu, Angela Hudson, Kartik Yadav,	2023	stress and health (Wiley)	https://doi.org/10.1002/smi.3366	RCT	40 los angeles	compare the effectiveness of 2 HRV and health promotion interventions measured by: decrease in symptoms of stress, anxiety, depression, and PTSD.	biorretroalimentación de la variabilidad del ritmo cardíaco y proocion de la salud. Se randomizaban los pacientes a una u otra intervencion y se median los valores de HRV al principio y tras 2 meses. 8 sesiones de 30 minutos a la semana durante 8 semanas	El programa HRV-BF reveló una mejora algo mayor, aunque no significativa, de los síntomas de ansiedad, depresión y TEPT que el programa HP. La utilidad de ambas intervenciones, centradas en la salud emocional y física, justifica futuros estudios para examinar el valor de una intervención combinada de HRV-BF y HP.		Homeless individuals are more exposed to traumatic events and exhibit higher rates of depression, anxiety, and post-traumatic stress disorder (PTSD) compared to the general population. Heart rate variability biofeedback (HRV-BF) has been shown to reduce symptoms of stress, anxiety, depression, and PTSD. However, HRV-BF has not yet been tested in the most vulnerable populations: homeless adults. T…
Ambulatory Intensive Care for Medically Complex Patients at a Health Care Clinic for Individuals Experiencing Homelessness	Brian Chan, MD1,2; Samuel T. Edwards, MD1,3; Priya Srikanth, MPH4; et al	2023	Jama, (jama netwok ope)	doi:10.1001/jamanetworkopen.2023.42012	Summit RCT	159 participants	assess the efficacy of a multidisciplinary ambulatory intensive care unit (A-ICU) intervention on health care utilization and patient-reported outcomes.		The A-ICU intervention did not change hospital or ED utilization at 6 months but increased PCP visits(visita a atencion primaria) and improved patient well-being.	oregon, USA	Question: Can a multidisciplinary ambulatory intensive care unit (A-ICU) with low panel size improve health care utilization and patient-reported outcomes over 6 months for medically and socially complex patients with high rates of homelessness? Findings In this randomized clinical trial with 159 participants, there were no differences in hospitalizations or emergency department visits at 6 month…
Article title	Authors	Year	Journal	DOI	Study type	Participants	Objetives	Interventions	Results	Limitations/Region	Abstract
Exploring the Impact of a Housing Support Service on Hospital Discharge: A Mixed-Methods Process Evaluation in Two UK Hospital Trusts	Eleanor Holding, Alexis Foster, Elizabeth Lumley, Jan Gilbertson, Sarah Roxby, Darren Portman, Judith Holliday, Arron Peace, Ismaelette Del Rosario, Wajid Kahn, Lindsay Blank, Elizabeth Goyder	2023	health and social care in the community (Wiley)	https://doi.org/10.1155/2023/4027277	Mixed methods: quantitavive and qualitative	16 homeless persons and personnel. Data analysis of 488 items	findings from a mixed-methods process evaluation of a newly integrated housing and health service in two United Kingdom- (UK-) based hospitals (one mental health hospital and one general hospital). IMPACT OF SERVICE	interviews	Service users faced different housing barriers, for example: 28.3% experienced homelessness (n = 136) whilst 80 (16.4%) faced challenges with their accommodation no longer meeting their physical needs. Service users received support for a variety of issues such as assistance with medical priority applications, support to apply for social housing, and referral to other support services. Healthcare…	covid, limitations in staff absences, only 5 homeless individuals from the mental health hospital. Limited data extrapolation due to the small number of participants.	Delayed discharge from hospital is a global healthcare problem with negative impacts on patient outcomes and the wider health system. Delays to discharge can arise when a patient remains in hospital even when they are medically fit due to nonmedical reasons such as a lack of appropriate housing or social care. However, whilst several nonmedical interventions have been developed to facilitate time…
Primary Care–Based Housing Program Reduced Outpatient Visits; Patients Reported Mental And Physical Health Benefits	MaryCatherine Arbour, Placidina Fico, Sidney Atwood, Na Yu, Lynn Hur, Maahika Srinivasan, and Richard Gitomer	2024	housing and health (health affairs)	https://doi.org/10.1377/hlthaff.2023.01046	Mixed methods: quantitavive and qualitative	cases(n 1,139), controls (n 5,524), chart review(n 286), and interview (n 23)	evaluate housing with alcohol control, continue health follow-up or go to the ED, problems of access to what types and duration of housing, evaluate the value that users give to the housing program and its effect on long-term health.	During our two-and-a-half-year evaluation period, two housing advocates supported more than 1,000 patients.	This evaluation adds to a growing literatureabout health care–based housing interventionswith mixed results. It offers lessons for refininginterventions to address needs among patientswith imminent housing crises, to forge cross-sector partnerships necessary for innovatingbroader measures of success and renderingscreening actionable, and to advocate for andcreate more affordable housing	boston, massachusetts. The quasi-experimental approach was not balanced with cases	Detection of housing instability has increased as health systems advance toward value-based care, but evidence on how housing interventions based in healthcare affect patient outcomes comes primarily from interventions addressing homelessness. In this mixed-methods evaluation of a primary care-based housing program in Boston, Massachusetts, for 1,139 patients with housing needs extending beyond h…
Article title	Authors	Year	Journal	DOI	Study type	Participants	Objetives	Interventions	Results	Limitations/Region	Abstract
Evaluation of a Pathway team for homeless mental health in-patients	Alex D. Tulloch Open the ORCID record for Alex D. Tulloch[Opens in a new window],Zana Khan, Nigel Hewett ,Sophie Koehne and Ranga Rao	2023	BJPschyc Bulletin ( cambridge university press)	https://doi.org/10.1192/bjb.2022.61	quantitative, a retrospective analysis is performed on the data depending on how or by which entity the housing is received	280 inpatients: homeless persons admitted to the hospital	evaluate the effect of interventions in hospitalized psychiatric patients. Evaluate the first attempt to implement it in psychiatric wards, which began in 2015 in south London. We developed a logical model expressing how the Pathway approach could work. Two predictions of this model were tested, using propensity scores and regression to estimate the intervention effect among those eligible for it.	intervention program: not specified which ones at first glance, only HOUSING. housing depending on the type of entity responsible for it.	the effects on length of stay (−20.3 days; 95% CI: −32.5 to −8.1; P = 0.0012) and readmissions (a non-significant reduction) could be estimated. The marked reduction in hospital length of stay, explainable in terms of the logical model, constitutes preliminary support for the Pathway model in mental health services.		Objectives and methods The Pathway model is an enhanced care coordination model for hospitalized homeless individuals. Our objective was to evaluate the first attempt to implement it in psychiatric wards, which began in 2015 in south London. We developed a logic model expressing how the Pathway approach could function. Two predictions of this model were tested using propensity scores and regressi…
Women experiencing homelessness and mental illness in a Housing First multi-site trial: Looking beyond housing to social outcomes and well-being	Patricia O’Campo ,Rosane Nisenbaum,Anne G. Crocker,Tonia Nicholls,Faith Eiboff,Carol E. Adair	2023	Plos One	https://doi.org/10.1371/journal.pone.0277074	RCT	600	effectiveness of permanent supportive housing for homeless women with mental illness	post-hoc exploratory analysis of subgroups of women self-identifying with at least one follow-up interview who were randomly assigned to Housing First (HF) (n = 374) or treatment as usual (TAU) (n = 279)	Las intervenciones de Housing First garantizaron que las mujeres sin hogar tuvieran una vivienda estable de forma rápida y constante. Sin embargo, no tuvieron un impacto diferencial en las medidas sanitarias y sociales en comparación con el tratamiento habitual. Housing First interventions effectively stabilized homeless women, but did not significantly impact health and social outcomes compared …		Objective Research on the effectiveness of permanent supportive housing for homeless women with mental illness is scarce. This study examines the efficacy of Housing First using an unprecedented sample of homeless women from five Canadian cities and explores referral risk factors that predict social, health, and well-being outcomes over a 24-month period. Methods The At Home/Chez Soi randomized c…
Article title	Authors	Year	Journal	DOI	Study type	Participants	Objetives	Interventions	Results	Limitations/Region	Abstract
Food Is Medicine for Individuals Affected by Homelessness: Findings from a Participatory Soup Kitchen Menu Redesign	etherill, M.S.; Caywood, L.T.; Hollman, N.; Carter, V.P.; Gentges, J.; Sims, A.; Henderson,	2023	Nutrients, MDPI	https://doi.org/10.3390/nu15204417	Mixed methods: quantitavive and qualitative	112 homeless participants	evaluate nutritional needs according to chronic and mental diseases and provide food accordingly, then re-evaluate later	risk of nutrition assesment, evaluacipon de problemas de salud, re estructuracion del menu	quantitative results in disease evaluation, nutritional needs, preferences, taste, etc.	How this affects health has not been measured in colds/acute phases of certain diseases	Health disparities among people experiencing homelessness are likely exacerbated by limited access to healthy, fresh, and minimally processed foods. Soup kitchens and shelters serve as essential food safety nets for preventing hunger in this population, and community interest is growing in the potential of 'food is medicine' interventions to improve the mental and physical wellbeing of people who…
Adapting an evidence-based mindfulness-based intervention for sheltered youth experiencing homelessness	Santa Maria, D., Cuccaro, P., Bender, K. et al.	2023	BMC Complementary Medicine and Therapies	https://doi.org/10.1186/s12906-023-04203-5	Mixed methods: quantitavive and qualitative	39 participants aged 18-21, then 56.	test the effectiveness or impact of mindfulness in this group	phase 1: needs assessment to enable implementation of the intervention (this is from a previous study). Phase 2, focus groups. Ten-person focus groups were conducted, and participants received $20 gift cards for their involvement. Five sessions were held. The interventions were adapted for this group.	no clear results? Since it is proposed to conduct an RCT
Título del Artículo	Autores	Año		DOI	Tipo de Estudio	Población	Objetivo	Intervenciones	Resultados	Limitaciones	abstract
The Effect of a Housing First Intervention on Acute Health Care Utilization among Homeless Adults with Mental Illness: Long-term Outcomes of the At Home/Chez-Soi Randomized Pragmatic Trial.	Lachaud, J., Mejia-Lancheros, C., Durbin, A., Nisenbaum, R., Wang, R., O’Campo, P., Stergiopoulos, V., & Hwang, S. (2021).	2021	Journal of Urban Health : Bulletin of the New York Academy of Medicine, 98, 505 - 515.	https://doi.org/10.1007/s11524-021-00550-1.	RCT	575 Homeless adults with mental illness in Canada		Hospitalization rates, number of days in hospital, emergency department visits.	HF with ACT reduced hospital days by 68% and ED visits by 43% for high-need participants.	Canada
The Long-Term Effects of a Housing First Intervention on Primary Care and Non-Primary Care Physician Visits Among Homeless Adults with Mental Illness: A 7-Year RCT Follow-Up	Cilia Mejia-Lancheroshttps://orcid.org/0000-0003-1131-84391,2, James Lachaud1, Matthew J. To3, Patsy Lee4, Rosane Nisenbaum1,5,6, Patricia O’Campo1,6, Vicky Stergiopoulos7,8, and Stephen W. Hwang1,9	2021	Journal of Primary Care & Community Health (sage)	https://doi.org/10.1177/21501327211027102	RCT	527	This study evaluates the long-term effects of a Housing First intervention for homeless adults with mental illness on visits to primary care physicians (PCP) and non-primary care physicians (non-PCP).	housing first with outpatient clinics or primary care doctors	The primary outcomes were the incidence and number of visits to a primary care physician and non-primary care physician over 7 years following randomization, compared with the year prior to randomization. Results: Of the 575 enrolled participants, 527 (80 high-need and 347 moderate-need) were included in the analyses. HF-ACT reduced PCP visits by 34% and non-PCP visits by 36% in high-need partici…	Toronto, canada.	This study evaluates the long-term effects of a Housing First-based intervention on primary care physician (PCP) and non-primary care physician (non-PCP) visits among homeless adults with mental illness. Methods: This is a secondary analysis of the At Home/Chez Soi trial, a randomized controlled trial of Housing First for homeless adults with mental illness in Toronto, Canada. Participants with h…
A non-randomised controlled trial of a community-based accommodation and psychosocial support programme for adults experiencing mental illness and homelessness	Savaglio M, Vincent A, Merklin N, Skouteris H	2024	Australian & New Zealand Journal of Psychiatry (sage)	https://doi.org/10.1177/00048674241270996	RCT	The intervention participants (n = 124) received the Choices program. The control group participants (n = 122) received standard care, clinical assessment, and treatment from hospital-based Mental Health Services.	This study examined the effect of Choices on psychosocial functioning, clinical symptoms, and psychiatric readmissions in adults compared to standard care alone. Method: Participants were adults aged 18 to 64 years experiencing mental illness and homelessness, recruited upon discharge from a psychiatric admission.	"Choices" is a 3-month intensive extended and crisis residential psychosocial support program for adults experiencing mental illness and homelessness, delivered by Baptcare in Tasmania, Australia.	The outcomes were psychosocial functioning (primary), clinical symptoms, hospital readmission rate, and length of readmission stay. Outcomes were assessed at program initiation and closure (3 months) and 3 months after closure (intervention group only). An analysis of covariance was used to analyze between-group differences at closure while controlling for baseline differences. Results: Intervent…	Australia	Participants in the intervention experienced additional improvements in overall social and psychosocial functioning three months after closure. Conclusion: The Choices program is effective in enhancing the psychosocial functioning of adults experiencing concurrent mental illness and homelessness.
Article title	Authors	Year	Journal	DOI	Study type	Participants	Objetives	Interventions	Results	Limitations/Region	Abstract
Independent Supported Housing for Non-homeless People With Serious Mental Illness: A Pragmatic Randomized Controlled Trial	Sonja Mötteli, Christine Adamus2,3,4, Tim Deb1, Rahel Fröbel1, Jakob Siemerkus1, Dirk Richter2,3,4 and Matthias Jäger5	2021	Frontiers in Psychiatry	https://doi.org/10.3389/fpsyt.2021.798275	rct 12 months	58 adults with mental health disorders experiencing housing problems were randomly assigned to the intervention group (IG), which had the option to use the ISH service in Zurich that provides individual, flexible, and specific support for housing issues, or to the control group (CG), which received regular housing services and support currently available.	Examine the effectiveness of supported independent housing (ISH) by comparing outcomes with established and regular housing and support services.	SUPPORTING HOUSING SERVICE: Randomize the supported housing service among participants. Eligible subjects to participate based on inclusion criteria	After 12 months, almost all participants in the GI were able to live independently, and the need for hospital treatment was significantly reduced. The results indicated that IHS was comparable to usual housing and support services in terms of social inclusion and other social and clinical outcomes, such as quality of life, capabilities, needs, mental status, and functioning (p > 0.05). Service ut…	Zurich, only 58 participants. There is no complete data analysis due to dropouts. The comparison of support services was not thoroughly analyzed. The high preference for ISH hindered the evaluation of effectiveness against the other group.	Background: Independent supported housing (ISH)—services to support independent housing are recommended by current guidelines. However, there is little evidence of ISH models for non-homeless people with severe mental illness (SMI). The aim of this study was to examine the effectiveness of ISH by comparing the clinical outcomes of a newly implemented ISH service with regular housing and support s…
Females and Housing First: An analysis of 18-month outcomes in a randomized controlled trial	Corinne A. Isaak, Geoffrey Nelson, Maryann Roebuck, Tim Aubry, Eric Macnaughton, Maritt Kirst, Patricia O'Campo, Julia Woodhall-Melnik, Ayda Agha, Oeishi Faruquzzaman, Sarah Purcell	2024	Journal of comunity psychology (wiley)	https://doi.org/10.1002/jcop.23131	RCT 18 months, qualitative data analysis	64 women	qualitatively examine the impacts of Housing First (HF) specifically on those participants who identified as women in response to the question about their gender.	housing versus treatment as usual	specific positive changes, including increased safety, improved mental health recovery, greater reductions in drug use, and individual changes	does not explore safety and trauma experiences through a gender perspective. Insufficient follow-up time?	The primary objective of this research was to qualitatively examine the impacts of Housing First (HF) specifically on those participants who identified as women in response to the gender question. The analyzed data come from a larger, multi-site randomized controlled trial. A χ2 analysis was used to compare life changes (coded as positive, neutral, or negative) experienced by 64 women (42 in HF a…
Article title	Authors	Year	Journal	DOI	Study type	Participants	Objetives	Interventions	Results	Limitations/Region	Abstract
Pharmacist led homeless outreach engagement and non-medical independent prescribing (Rx) (PHOENIx) intervention for people	Lowrie, R., Stock, K., Lucey, S. et al.	2021	BMC International Journal for Equity in Health	https://doi.org/10.1186/s12939-020-01337-7	non-random essay	glasgow. 24 participants, 12 followed the pharmacist's intervention with an average of 7 consultations per patient	Demonstrate improvements in quality and reductions in healthcare costs.	consultations with the pharmacist	The Phoenix team serves as the bridge between the hospital and primary care. The 24 patients remained in either the intervention group or the control unit (CU) until death or censoring, and all patient records were accessible during follow-up: 11 (92%) visited the emergency department (ED) in both groups, with 11 (92%) hospitalizations in the intervention group and 9 (75%) in the CU group. Eight …	Not available capacity of recruited participants. Assessment of incentives, lack of primary care physician and accommodation	Unrandomized trial with a Usual Care (UC) comparison group in the Greater Glasgow and Clyde Health Board, Scotland. Participants were adult patients experiencing homelessness who were hospitalized in a central Glasgow hospital and referred to the PHOENIx team at hospital discharge between March 19, 2018, and April 6, 2019. The follow-up period for each patient began on the day the patient was fir…
Effectiveness of Housing First for Homeless Adults with Mental Illness Who Frequently Use Emergency Departments in a Multisite	Kerman, N., Aubry, T., Adair, C.E. et al.	2020	Adm Policy Ment Health 47, 515–525	https://doi.org/10.1007/s10488-020-01008-3	RCT multisite	homeless people with mental health problems	examine how effective the intervention is in helping frequent ED users with a mental illness to achieve housing stability, improve behavioural health and functioning, and reduce their ED use.	HF en usuariuos de Urgencias	Findings showed that HF is effective in stably housing frequent ED users despite their complex health needs. Reductions in ED use and substance use problems, and improvements in mental health symptoms and community functioning were found for frequent ED users in both the HF and treatment as usual conditions.	like other subgroup analyses of the At Home/Chez Soi project (e.g., Chung et al. 2018). Reasons for ED use not meausred, D use among people experiencing homelessness may be the result of poor physical or mental health, injury, victimization, arrests, barriers accessing other healthcare services, or survival (Kushel et al. 2002; McCallum et al. 2019), frequent ED users who are homeless may be a he…	Frequent emergency department (ED) users experiencing homelessness are associated with high costs for healthcare systems yet interventions for this group have been minimally investigated. This study used 24-month data from a multisite randomized controlled trial of Housing First (HF) to examine how effective the intervention is in helping frequent ED users with a mental illness to achieve housing…
Long-term effects of a housing support intervention in homeless people with severe mental illness	Lemoine et al	2019	European Journal of Public Health, Vol. 29, Supplement 4, 2019	https://doi.org/10.1093/eurpub/ckz185.086	multisite results	homeless adults with mental health problems, esquizofrenia, bipolar	measurement of improved relational environment, enhancing recovery and quality of life in homeless people with schizophrenia or bipolar disorders.	HF in Emergency users	Housing First is a highly effective intervention that enhances recovery and quality of life in homeless people with schizophrenia or bipolar disorders over a 4-year follow-up period.		Objectives Recent studies have suggested that the Housing First model is a promising strategy for providing effective services to homeless people with mental illness at a short-term horizon. The paper assesses the long-term effects of an independent housing with a recovery-oriented approach in homeless people with severe mental illness on social recovery, mental symptoms and quality of life among…
Article title	Authors	Year	Journal	DOI	Study type	Participants	Objetives	Interventions	Results	Limitations/Region	Abstract
Housing Intervention For Medically Complex Families Associated With Improved Family Health: Pilot Randomized Trial	Allison Bovell-Ammon, Cristina Mansilla, Ana Poblacion, Lindsey Rateau, Timothy Heeren, John T. Cook, Tina Zhang, Stephanie Ettinger de Cuba, and Megan T. Sandel	2020	health affairs	https://doi.org/10.1377/hlthaff.2019.01569	RCT	Homeless families with children	medir la eficacia en la salud de los niños de padres sin hogar, medir uso de dispositivos sanitarios frente a tener programas	oct 2016-2019, all types, housing eviction prediction, health access	child health status and parental anxiety and depression scores among those in the interventiongroup	study’s sample size and, second, itssingle-site nature, both of which limited its ex-ternal validity. USA	The effects of housing instability and homelessness on child and adult health are well documented. However, few studies have explored health and housing interventions for families with children with the objective of health improvement. Housing Prescriptions as Health Care is a randomized controlled trial that is investigating the impact on physical and mental health of integrating priority placem…
Continuity of primary care among homeless adults with mental illness who received a housing and mental health intervention.	Matthew J To, C. Mejia-Lancheros, James Lachaud, Stephen W. Hwang	2023	family practice	10.1093/fampra/cmad023	rct	homeless adults with mental health problems		selection from an HF intervention	Continuity of primary care (CPC) remains low among homeless adults with mental illness receiving Housing First interventions, highlighting the need for targeted strategies to improve this issue.		BACKGROUND Continuity of primary care (CPC) is associated with reduced mortality and improved health status. This study assessed the level of CPC and changes in CPC over 6 years among adults with experience of homelessness and mental illness who received a Housing First intervention. METHODS Participants were adults (≥18 years old) with a serious mental disorder and experiencing chronic homelessn…
Effectiveness of a housing support team intervention with a recovery-oriented approach on hospital and emergency department use by homeless people with severe mental illness: a randomised controlled trial	Tinland A, Loubière S, Boucekine M, Boyer L, Fond G, Girard V, Auquier P	2020	Epidemiol Psychiatr Sci	10.1017/S2045796020000785	rct	distintos outcomes of Lemoine et al; homeless adults with mental health problems, esquizofrenia, bipolar	aimed to determine whether independent housing with mental health support teams with a recovery-oriented approach (Housing First (HF) program) for people who are homeless with severe mental disorders improves hospital and emergency department use.	HF in Emergency users	Housing First, a recovery-oriented approach, significantly reduced inpatient days and increased housing stability for homeless individuals with severe mental illnesses.		Randomised controlled trial in four French cities: Lille, Marseille, Paris and Toulouse. Participants were eligible if they were 18 years or older, being absolutely homeless or precariously housed, with a diagnosis of schizophrenia (SCZ) or bipolar disorder (BD) and were required to have a high level of needs (moderate-to-severe disability and past hospitalisations over the last 5 years or comorb…
Article title	Authors	Year	Journal	DOI	Study type	Participants	Objetives	Interventions	Results	Limitations/Region	Abstract
Effect of a Housing Intervention on Selected Cardiovascular Risk Factors Among Homeless Adults With Mental Illness: 24‐Month Follow‐Up of a Randomized Controlled Trial	Antony Chum, Ri Wang, R. Nisenbaum, P. O’Campo, V. Stergiopoulos, Stephen W. Hwang	2020	Journal of the American Heart Association: Cardiovascular and Cerebrovascular Disease	10.1161/JAHA.119.016896	rct	n=301 intervencion vs TAU 274	Investigated whether housing intervention affects cardiovascular disease risk factors among homeless adults with mental illnesses over a 24‐month period.	24 month follow up	The Housing First intervention reduced alcohol intoxication days but did not significantly improve other cardiovascular risk factors in homeless adults with mental illness.	Location of the study with a great capacity for services that would not be available in other cities	Background Cardiovascular disease is a leading cause of mortality among people experiencing homelessness. This study investigated whether housing intervention affects cardiovascular disease risk factors among homeless adults with mental illnesses over a 24‐month period. Methods and Results We conducted a randomized controlled trial of a Housing First intervention that provided community‐based sca…
Assesing and treating complex mental health needs among homeless youth in a shelter-based clinic	D. A. Winiarski, Anne K Rufa, Dawn T. Bounds, Angela C Glover, K. Hill, N. Karnik	2020	BMC Health Services Research	10.1186/s12913-020-4953-9	non-rct observational study	77, 12 who attended 3 times	collect data about Youth Homeless with mental health problems	sessions given by a clinic between oct 2016-june 2018	Homeless youth need mental health care, but future studies should explore alternative retention strategies and trauma-informed interventions.	inability to follow-up with youth post-discharge from the program to identify ongoing mental health needs,	Background Rates of homelessness have been increasing in recent years, thereby necessitating a more direct approach to treating this complex social problem. Homeless youth have disproportionately high rates of untreated mental health problems and are therefore particularly vulnerable to the effects of homelessness during the transition period from adolescence to adulthood. Methods The study team …
A Mobile Phone–Based Intervention to Improve Mental Health Among Homeless Young Adults: Pilot Feasibility Trial	S. Schueller, Angela C Glover, Anne K Rufa, Claire L Dowdle, Gregory D Gross, N. Karnik, Alyson K. Zalta	2019	JMIR mHealth and uHealth	10.2196/12347	non-rct experimental	35 between 18-25 years		3 telephone sessions, mobile and data paid	A mobile phone-based intervention is feasible and highly acceptable for homeless young adults, but does not show significant changes in clinical outcomes.	low impact on intervention	Background Youth homelessness is a substantial issue, and many youths experiencing homelessness have mental health issues as both a cause and consequence of homelessness. These youths face many barriers to receiving traditional mental health services, and as a result, only a few youths experiencing homelessness receive any form of mental health care. Objective This project aimed to develop and de…
Article title	Authors	Year	Journal	DOI	Study type	Participants	Objetives	Interventions	Results	Limitations/Region	Abstract
Cost-effectiveness of Housing First Intervention With Intensive Case Management Compared With Treatment as Usual for Homeless Adults With Mental Illness	E. Latimer, D. Rabouin, Zhirong Cao, A. Ly, Guido Powell, C. Adair, J. Sareen, J. Somers, V. Stergiopoulos, A. Pinto, E. Moodie, S. Veldhuizen	2019	JAMA Network Open	10.1001/jamanetworkopen.2019.9782	non-rct experimental	cost-effective evaluation - chez soi study			Housing First with Intensive Case Management is cost-effective for homeless adults with mental illness compared to treatment as usual, warranting expansion of access.		Key Points Question Is a Housing First intervention with Intensive Case Management for homeless people with mental illness cost-effective compared with treatment as usual? Findings In this economic evaluation study of data from the At Home/Chez Soi randomized clinical trial with 1198 initially homeless participants, the incremental cost-effectiveness ratio was $56.08 per additional day of stable …
A peer-delivered intervention to reduce harm and improve the well-being of homeless people with problem substance use: the SHARPS feasibility mixed-methods study.	T. Parkes, C. Matheson, H. Carver, Rebecca Foster, J. Budd, D. Liddell, Jason Wallace, B. Pauly, M. Fotopoulou, Adam Burley, I. Anderson, G. Maclennan	2022	Health technology assessment	10.3310/WVVL4786	non-rct experimental	PARTICIPANTS Participants were people experiencing homelessness and problem substance use (n = 68) (intervention).	Design and implement a peer-delivered, relational intervention to reduce harms and improve health/well-being, quality of life and social functioning for people experiencing homelessness and problem substance use, and to conduct a concurrent process evaluation to inform a future randomised controlled trial	professional support	The SHARPS peer-delivered intervention, through Peer Navigators, effectively reduced harm and improved health and well-being for homeless individuals with problem substance use.	Some participants did not complete the outcome measures, or did not complete both sets, meaning that we do not have baseline and/or follow-up data for all. The standard care data sample sizes make comparison between settings limited.	BACKGROUND For people experiencing homelessness and problem substance use, access to appropriate services can be challenging. There is evidence that development of trusting relationships with non-judgemental staff can facilitate service engagement. Peer-delivered approaches show particular promise, but the evidence base is still developing. This study tested the feasibility and acceptability of a…
A theory based evaluation of an intervention to promote positive health behaviors and reduce social isolation in people experiencing homelessness	S. Malden, R. Jepson, Y. Laird, J. Mcateer	2019	Journal of Social Distress and the Homeless	10.1080/10530789.2019.1623365	non-rct experimental			Street Fit Scotland positively impacts the health and wellbeing of homeless individuals by improving self-esteem, social interaction, mental wellbeing, and increasing physical activity.			ABSTRACT Homelessness adversely affects an individual's ability to access healthcare, opportunities for social interaction and recreational activities such as physical activity. This study aimed to evaluate the impact of a community-based physical activity and peer support intervention on the health and wellbeing of homeless participants. This study employed semi-structured interviews to investig…
Automated Mobile Phone-Based Mental Health Resource for Homeless Youth: A Pilot Study Assessing Feasibility and Acceptability (Preprint)	Angela C Glover, D. A. Winiarski, S. Schueller, Alyson K. Zalta, N. Karnik	2019	unknown, not known, only abstract		pilot study	Youth aged 16-25 (N=100)	OBJECTIVE The primary aims of this pilot study are to establish the feasibility and acceptability of delivering automated mental health resources via smartphone technology.	he phone was pre-loaded with several smartphone applications designed to promote mental health wellness, and an app designed to provide real-time resources for homeless individuals in Chicago. One app specifically designed for this study, Pocket Helper, sent participants a daily surveys and tips via push notification. Tips focused on coping and motivation, and surveys assessed mood. Pocket Helper…	Feasibility and acceptability of automated mental health resources. Conclusion: Automated mental health interventions via smartphone technology are an acceptable and feasible way to engage homeless youth in mental health treatment.	Chicago, Over 70% of participants reported benefiting from the automated mental health interventions.	BACKGROUND Youth experiencing housing instability (e.g., homeless or marginally housed) have higher rates of mental health problems than their housed peers. Mobile technologies have often been touted for their potential to reduce health disparities and reach people who might not otherwise receive services. Few studies have developed and evaluated technological resources for these populations to d…
