# Supplementary material for: Effects of Community-Based Health and Social Interventions on Mental Health Outcomes Among People Experiencing Homelessness: A Systematic Review
Source: Nurs Rep. 2026 Jun 12;16(6):202. doi: 10.3390/nursrep16060202 (PMC13305539; doi:10.3390/nursrep16060202)
Supplement: Supplementary file 1 [file nursrep-16-00202-s001.zip › nursrep-4348451-supplementary-publication/tableS2 Methodological quality appraisal of the included studies using the Mixed Methods Appraisal Tool (MMAT) version 201.xlsx]

## Sheet: MMATde los 29 ariculos revision
Study	Study type	MMAT Criterion 1	MMAT Criterion 2	MMAT Criterion 3	MMAT Criterion 4	MMAT Criterion 5	Total Score (%)	comments
Arbour et al.(2024)	Mixed methods	yes	yes	yes	cant tell	yes	80
Bell et al. (2022)	qualitative	yes	yes	yes	yes	yes	100
Chan et al. (2023)	rct	Yes	Yes	Yes	Yes	Yes	100
Chum et al. (2022)	rct	yes	yes	yes	yes	partial	80
Holding et al. (2023)	Mixed methods	yes	yes	yes	cant tell	yes	80	The study doesn't explicitly mention any major divergences or inconsistencies between the quantitative and qualitative results (Holding et al., 2023). It's possible that the qualitative data provided additional context and explanations for the quantitative findings, rather than contradicting them (Holding et al., 2023).
Isaak et al. (2024)	RCT	yes	yes	yes	cant tell	yes	80	The study does not explicitly mention any major divergences or inconsistencies between the quantitative and qualitative results (Isaak et al., 2024). This suggests that the two types of data were generally consistent and complementary, providing a more complete picture of the impact of HF on women (Isaak et al., 2024).
Kerman et al. (2020)	rct	Yes	Yes	Yes	Yes	Yes	100	Strengths: Randomized controlled trial design, which is the gold standard for evaluating intervention effectiveness (Fernández et al., 2024). Focus on a high-need population (homeless adults with mental illness who frequently use EDs) (Fernández et al., 2024). Use of a relevant and objective outcome measure (Fernández et al., 2024). Limitations: Potential limitations in the generalizability of th…
Lachaud et al. (2021)	RCT	yes	yes	yes	partial	cant tell	60	While the sample may be representative of homeless adults with mental illness in major Canadian cities, generalizability to other populations or regions might be limited due to variations in healthcare systems, social services, and housing availability (Lachaud et al., 2021). 2,4, hey found that the effects of the intervention differed based on participant's baseline needs and support intensity. …
Latimer et al. (2019)	RCT	yes	yes	yes	yes	yes	100	it's important to consider whether the participants are representative of all homeless individuals with mental illness, as there may be regional differences or specific characteristics of the study sites that limit generalizability . In conclusion, the Latimer et al. study provides valuable evidence on the cost-effectiveness of Housing First with intensive case management for homeless adults with…
Lowrie et al. (2021)	quasi experimental	Yes	Yes	Partial	Partial	Partial	60
Malden et al. (2019)	qualitative	yes	yes	yes		yes	100	provides valuable insights into the impact of a community-based physical activity and peer support intervention on the health and wellbeing of people experiencing homelessness. The study highlights the potential benefits of such interventions and provides a program theory that can be used to inform future research and practice (Malden et al., 2019). While the study has some limitations, it contri…
Martín-Fernández et al. (2024)	rct	Yes	Yes	Yes	Yes	Yes	100
Mejia-Lancheros et al, (2021)	rct	yes probably	yes	yes	yes	yes	100	The representativeness of the participants depends on how well the At Home/Chez Soi participants in Toronto reflect the broader population of homeless adults with mental illness..Use of administrative health data for measuring physician visits. Lack of detailed information on intervention fidelity in this particular paper. valuable evidence on the long-term effects of Housing First with assertive…
Motelli, et al. (2021)	RCT	yes with caveats	yes	unclear	yes	cant tell, unclear	60	The representativeness of the participants depends on how well this sample reflects the broader population of non-homeless individuals with serious mental illness experiencing homelessness. The sample size of 58 participants may limit the generalizability of the findings. he findings of this study can inform the development and implementation of housing services for people with SMI (Mötteli et al…
Nyamathi et al. (2023)	RCT	Yes, with caveats.	Yes	Partial, as its a pilot RCT	yes	unclear, not detailed	60	The study focused on persons experiencing homelessness (Nyamathi et al., 2023). The representativeness is limited by the specific geographic location and the recruitment methods. 2.4. As an RCT, the study design helps to control for confounding variables by randomly assigning participants to either the intervention or control group (Nyamathi et al., 2023). They also assessed sociodemographic, sit…
O´campo et al. (2023)	RCT	Yes, with caveats (multi-site)	yes	yes	yes	unclear, not detailed	80	Offers valuable insights due to its rigorous design and focus on an important population. However, the limitations regarding representativeness, data completeness, and intervention fidelity should be considered when interpreting the findings.
Parkes et al. (2022)	MM	yes	yes	yes	possibly	yes	100	Appropriate for its research question and appears to have been implemented with reasonable rigor. The study benefited from the strengths of mixed methods, such as the ability to capture both quantitative and qualitative data. However, there is uncertainty regarding the handling of potential divergences in the data. The editor document also highlights the need for more robust, longitudinal researc…
Perna et al. (2024)	quasi experimental Quantitative descriptive	Yes	yes, Partial	Yes	Yes	Yes	100	The study examines an intervention in a real-world setting, providing insights into its practical application.the study addresses the healthcare needs of a highly vulnerable and underserved population.The study assesses outcomes that are directly relevant to the health and well-being of the target population.limit: The findings may not be generalizable to all unsheltered individuals experiencing …
Reid et al. (2021)	Quasi experimental,quantitative non randomised study.	no	yes	yes	cant tell	cant tell	40	Reid et al. (Reid et al., 2021) study has several strengths, including the use of population-based data and a matched cohort design. However, there are also limitations to consider, such as the lack of randomization, potential for unobserved confounding, and limited information on intervention fidelity (Reid et al., 2021). These factors should be taken into account when interpreting the findings …
Reid et al. (2022)	Qualitative	yes	yes	yes	yes	yes	100	The use of qualitative methods allows for a rich and nuanced understanding of the perspectives of service users and providers. The use of multiple data sources (service users, providers, key informants) and triangulation enhances the validity of the findings. The study addresses an important issue in the context of homelessness and mental illness, and the findings have implications for policy and…
Santa Maria, et al. (2023)	qualitative	yes	yes	cant tell	cant tell	yes	60	the study should ideally describe how the qualitative data (e.g., interview transcripts, focus group notes) were analyzed to identify key themes and patterns (Santa Maria, 2023). For example, did the researchers use thematic analysis, grounded theory, or another established qualitative analysis method (Malden et al., 2019)? Was there a process of coding and categorizing the data (Malden et al., 2…
Savaglio et al. (2024)	quasi experimental	yes	yes	no	yes	unclear, not detailed	80	Provides valuable insights into the effectiveness of a community-based accommodation and psychosocial support program for adults experiencing mental illness and homelessness. The study has some strengths, including its real-world setting and the inclusion of a comparison group. However, it also has several limitations, including the non-randomized design, the limited generalizability of the sampl…
Schueller et al. (2019)	quasi experimental Quantitative descriptive or MM?	Yes	Yes	No	No	No	40	provides valuable insights into the feasibility and acceptability of a mobile phone-based intervention for homeless young adults. The study has several strengths, including its focus on an important and underserved population and its use of a mixed-methods approach. However, it also has several limitations, including the lack of detailed demographic information about the participants, the lack of…
Simon et al. (2025)	MM: both qualitativa and quantitative interventions	Yes	Yes	Yes	Yes	Yes	100	Quantitative: Rigorous quasi-experimental design (difference-in-differences), large sample (n = 3317), statistically robust. Qualitative: 74 interviews with people experiencing homelessness, 50 stakeholder interviews, open coding, saturation reached, ethical procedures followed.
Tinland et al. (2020)	RCT	yes	yes	no, but missing data was addressed.	unclear	unclear, not detailed	40	The main limitations are the presence of missing data, the lack of clarity regarding assessor blinding, and the absence of information on intervention adherence . Implications: While the study provides evidence for the effectiveness of the Housing First intervention, the limitations suggest that the findings should be interpreted with caution. Future research should address these limitations by e…
Tulloch et al. (2023)	quasi experimental, MM but predomentaly quantitative	Yes	Yes	Yes	unclear	Yes	80	The evaluation only looked at two quantitative outcomes, limiting the scope of the assessment, There might have been selection bias in who received the Pathway intervention, potentially affecting the results. The study suggests that qualitative interviews with homeless in-patients might have allowed a deeper interrogation of the theories, indicating a limitation in the original data collection
Vallesi et al. (2019)	RCT	yes	yes	no, addressigng missing data	unclear	unclear, not detailed	40	The Vallesi et al. study (Vallesi et al., 2019) has several strengths in its design as a mixed-methods randomized controlled trial. The use of an RCT design provides a strong framework for evaluating the effectiveness of the intervention. The mixed-methods approach allows for a more comprehensive understanding of the intervention's effects. However, there are also some potential limitations to co…
Wetherill, et al. (2023)	Mixed methods	yes	yes	yes	cant tell	yes	80	The study doesn't explicitly mention any major divergences or inconsistencies between the quantitative and qualitative results (Wetherill et al., 2023). The taste tests confirmed the desire for the soups kitchen guests to have access to healthier food (Wetherill et al., 2023).
Winiarski et al. (2020)	Observational, quantitative descriptive	yes	yes, with caveats	yes	partial	yes	80	Several limitations affect the overall quality of the study. The sampling strategy, while relevant to the target population, may not be representative of all homeless youth. The high attrition rate and drop in follow-up after the initial appointment (Winiarski et al., 2020) raise concerns about nonresponse bias. While the statistical analysis appears appropriate for the research question, the gen…
